# Supplementary material for: Phosphoproteomic profiling of early rheumatoid arthritis synovium reveals active signalling pathways and differentiates inflammatory pathotypes
Source: Arthritis Res Ther. 2024 Jun 12;26:120. doi: 10.1186/s13075-024-03351-4 (PMC11167927; doi:10.1186/s13075-024-03351-4)
Supplement: Supplementary file 2 — Supplementary Material 2. [file 13075_2024_3351_MOESM2_ESM.xlsx]

## Sheet: Supplementary Table 2
Supplementary Table 2: Mass spectrometry samples. List proteomics and phosphoproteomics samples analyzed in this study and deposited in PRIDE repository.
Patient ID	Mass Spec. IDs (Proteomics)	Mass Spec. IDs (Phosphoproteomics)	Pathotype	Diagnosis	Timepoint
Patient 1	QE2_Cos_Exp3_TP_2	QE2_Cos_Exp3_PP_2	Lymphoid	Rheumatoid arthritis	Baseline
Patient 2	QE2_Cos_Exp3_TP_3	QE2_Cos_Exp3_PP_3	Lymphoid	Rheumatoid arthritis	Baseline
Patient 3	QE2_Cos_Exp3_TP_5	QE2_Cos_Exp3_PP_5	Lymphoid	Rheumatoid arthritis	Baseline
Patient 4	QE2_Cos_Exp3_TP_7	QE2_Cos_Exp3_PP_7	Lymphoid	Rheumatoid arthritis	Baseline
Patient 5	QE2_Cos_Exp3_TP_9	QE2_Cos_Exp3_PP_9	Myeloid	Rheumatoid arthritis	Baseline
Patient 6	QE2_Cos_Exp3_TP_11	QE2_Cos_Exp3_PP_11	Myeloid	Rheumatoid arthritis	Baseline
Patient 7	QE2_Cos_Exp3_TP_13	QE2_Cos_Exp3_PP_13	Myeloid	Rheumatoid arthritis	Baseline
Patient 8	QE2_Cos_Exp3_TP_15	QE2_Cos_Exp3_PP_15	Myeloid	Rheumatoid arthritis	Baseline

## Sheet: Supplementary Table 3
Supplementary Table 3: Significant differential phosphosite levels between myeloid and lymphoid pathotype. The significant differential phosphosite levels (p<0.05) between myeloid and lymphoid pathotype determined using limma.
Feature ID (Gene ID and Modification Site)	Log fold change	FC status	Average expression	P-value	Adj. p-value	Q-value
ANK1_S856	5.41	Up Myeloid	3.52	7.8e-06	0.0047	0.0016
APOA2_S68	4.78	Up Myeloid	4.53	6.3e-05	0.012	0.0042
GLYR1_S132	-4.42	Up Lymphoid	3.5	0.00013	0.012	0.0042
KRAS_S172	-4.42	Up Lymphoid	3.5	0.00013	0.012	0.0042
MYO9A_T475	-4.42	Up Lymphoid	3.5	0.00013	0.012	0.0042
PNPT1_S59	-4.42	Up Lymphoid	3.5	0.00013	0.012	0.0042
VASP_S303	4.9	Up Myeloid	3.95	0.00014	0.012	0.0042
TXLNA_S514	-4.4	Up Lymphoid	3.5	0.00017	0.012	0.0042
SRRM1_T693	-3.9	Up Lymphoid	4.66	0.00018	0.012	0.0042
GP1BB_T193	4.75	Up Myeloid	3.12	0.00018	0.012	0.0042
FLNA_T2145	4.12	Up Myeloid	8.14	0.00019	0.012	0.0042
FLNB_T2100	4.12	Up Myeloid	8.14	0.00019	0.012	0.0042
ERLIN1_S323	-4.21	Up Lymphoid	3.4	0.0002	0.012	0.0042
FLNA_S1459	3.7	Up Myeloid	4.7	0.0002	0.012	0.0042
SDPR_S293	4.38	Up Myeloid	6.5	0.00028	0.013	0.0045
MARCKS_S145	-3.43	Up Lymphoid	4.53	0.00031	0.013	0.0045
KHDRBS1_S18	-3.66	Up Lymphoid	5.02	0.00033	0.013	0.0045
EIF2B1_S107	-4.98	Up Lymphoid	5.91	0.00034	0.013	0.0045
EPX_S672	-4.98	Up Lymphoid	5.91	0.00034	0.013	0.0045
KIFC1_S351	-4.98	Up Lymphoid	5.91	0.00034	0.013	0.0045
ZC3H3_S571	-4.98	Up Lymphoid	5.91	0.00034	0.013	0.0045
ASPM_S1833	5.07	Up Myeloid	5.39	0.00035	0.013	0.0045
PSMA5_T55	3.64	Up Myeloid	3.64	0.00036	0.013	0.0045
NME1_T94	4.19	Up Myeloid	5.12	0.00038	0.013	0.0045
NME2_T94	4.19	Up Myeloid	5.12	0.00038	0.013	0.0045
NME2P1_T79	4.19	Up Myeloid	5.12	0.00038	0.013	0.0045
GAP43_S41	5.02	Up Myeloid	5.41	0.00039	0.013	0.0045
NRGN_S36	5.02	Up Myeloid	5.41	0.00039	0.013	0.0045
ANK1_T783	5.34	Up Myeloid	6.15	0.00051	0.016	0.0056
ANK1_Y779	5.34	Up Myeloid	6.15	0.00051	0.016	0.0056
ANK2_T812	5.34	Up Myeloid	6.15	0.00051	0.016	0.0056
ANK3_T814	5.34	Up Myeloid	6.15	0.00051	0.016	0.0056
DECR2_S61	-3.88	Up Lymphoid	4.2	0.00058	0.017	0.006
DKKL1_S226	-3.88	Up Lymphoid	4.2	0.00058	0.017	0.006
HEATR7B1_S1233	-3.88	Up Lymphoid	4.2	0.00058	0.017	0.006
KIAA1462_S231	-3.88	Up Lymphoid	4.2	0.00058	0.017	0.006
LRFN1_S575	-3.88	Up Lymphoid	4.2	0.00058	0.017	0.006
LRRC56_S509	-3.88	Up Lymphoid	4.2	0.00058	0.017	0.006
MXRA5_S1585	-3.88	Up Lymphoid	4.2	0.00058	0.017	0.006
NHS_S485	-3.88	Up Lymphoid	4.2	0.00058	0.017	0.006
PHLDB2_S255	-3.88	Up Lymphoid	4.2	0.00058	0.017	0.006
PRPF38B_S268	-3.88	Up Lymphoid	4.2	0.00058	0.017	0.006
RBM20_S644	-3.88	Up Lymphoid	4.2	0.00058	0.017	0.006
SMAD6_S283	-3.88	Up Lymphoid	4.2	0.00058	0.017	0.006
SRRM2_S1592	-3.88	Up Lymphoid	4.2	0.00058	0.017	0.006
TJP1_S168	-3.88	Up Lymphoid	4.2	0.00058	0.017	0.006
ZBTB37_S164	-3.88	Up Lymphoid	4.2	0.00058	0.017	0.006
WDR77_T5	3.55	Up Myeloid	4.92	0.00072	0.02	0.0069
MYOC_S199	5.76	Up Myeloid	3.27	0.00073	0.02	0.0069
ANK1_S960	6.14	Up Myeloid	4.32	0.00085	0.022	0.0077
MFSD10_S271	-5.07	Up Lymphoid	5.88	0.001	0.024	0.0085
POLH_S380	-5.07	Up Lymphoid	5.88	0.001	0.024	0.0085
RPS6_S236	-5.07	Up Lymphoid	5.88	0.001	0.024	0.0085
FAM83B_S766	3.23	Up Myeloid	5.48	0.0011	0.024	0.0085
ANK1_S4	4.62	Up Myeloid	5.95	0.0011	0.024	0.0085
FBLN2_T274	4.11	Up Myeloid	2.7	0.0012	0.025	0.0088
PDCD4_S457	-3.54	Up Lymphoid	3.97	0.0013	0.027	0.0094
NEXN_S87	3.86	Up Myeloid	6.09	0.0014	0.029	0.01
ALDOA_S39	3.23	Up Myeloid	4.84	0.0016	0.033	0.011
DEK_S32	-3.29	Up Lymphoid	5.65	0.0018	0.034	0.012
ACIN1_S710	-3.13	Up Lymphoid	2.86	0.0021	0.038	0.013
RDBP_S113	-2.81	Up Lymphoid	4.15	0.0023	0.042	0.014
SORBS1_S556	4.43	Up Myeloid	3.14	0.0024	0.042	0.014
SRRT_S67	-3.41	Up Lymphoid	3.75	0.0025	0.042	0.015
PLG_S45	3.98	Up Myeloid	5.39	0.0027	0.043	0.015
HBG1_S140	3.87	Up Myeloid	3.24	0.0027	0.043	0.015
PLIN1_S384	5.1	Up Myeloid	3.74	0.0028	0.043	0.015
EPB49_S333	3.68	Up Myeloid	6.31	0.0029	0.043	0.015
EPB49_S26	3.25	Up Myeloid	6.35	0.003	0.043	0.015
ABLIM1_S655	3.68	Up Myeloid	3.12	0.0032	0.043	0.015
ACIN1_S825	-2.83	Up Lymphoid	2.71	0.0032	0.043	0.015
ABLIM1_S455	2.97	Up Myeloid	4.03	0.0033	0.043	0.015
APBB1IP_S531	-2.52	Up Lymphoid	5.56	0.0033	0.043	0.015
NEXN_S80	3.72	Up Myeloid	4.51	0.0033	0.043	0.015
SLTM_S289	-2.9	Up Lymphoid	4.94	0.0033	0.043	0.015
HNRNPC_S306	-3.18	Up Lymphoid	7.18	0.0035	0.044	0.015
ST13_S76	4.38	Up Myeloid	3.37	0.0035	0.044	0.015
ST13P4_S72	4.38	Up Myeloid	3.37	0.0035	0.044	0.015
CTTN_S405	3.46	Up Myeloid	6.39	0.0036	0.044	0.015
FBN1_S2711	4.01	Up Myeloid	3.27	0.0038	0.045	0.016
RAB13_S173	3.22	Up Myeloid	5.59	0.0039	0.045	0.016
ANK1_S1607	3.18	Up Myeloid	7.05	0.0043	0.048	0.017
DOCK2_S1706	-2.43	Up Lymphoid	2.51	0.0043	0.048	0.017
BIN2_S259	3.97	Up Myeloid	7.34	0.0049	0.054	0.019
HNRNPA1_S4	-2.68	Up Lymphoid	9.19	0.0051	0.055	0.019
PML_S504	-2.29	Up Lymphoid	8.68	0.0051	0.055	0.019
ZC3H18_S487	-3.76	Up Lymphoid	3.17	0.0054	0.056	0.019
HSP90AB1_S261	-2.51	Up Lymphoid	9.59	0.0055	0.056	0.019
HSP90AB2P_S183	-2.51	Up Lymphoid	9.59	0.0055	0.056	0.019
RBM12B_S638	-2.64	Up Lymphoid	2.62	0.0055	0.056	0.019
CHAMP1_S542	-2.45	Up Lymphoid	3.74	0.0057	0.057	0.02
TMPO_T208	-2.55	Up Lymphoid	2.57	0.0058	0.057	0.02
RAD23A_S136	3.41	Up Myeloid	7.33	0.0061	0.059	0.021
SMARCA5_S116	-2.55	Up Lymphoid	3.14	0.0068	0.064	0.022
DYNC1LI1_T513	-2.54	Up Lymphoid	4.08	0.0069	0.064	0.022
HMGA1_S99	-2.98	Up Lymphoid	3.59	0.0069	0.064	0.022
PRPF4B_S387	-2.28	Up Lymphoid	2.44	0.0072	0.065	0.022
MARCKS_S101	-2.97	Up Lymphoid	3.41	0.0077	0.068	0.024
TNS1_S1393	2.13	Up Myeloid	4.75	0.0079	0.069	0.024
AHNAK_S210	4.13	Up Myeloid	5.92	0.0086	0.074	0.026
MTDH_S294	-2.44	Up Lymphoid	6.03	0.0087	0.074	0.026
EPB49_S287	2.33	Up Myeloid	8.89	0.0088	0.074	0.026
TLE3_S289	-2.33	Up Lymphoid	3.91	0.0093	0.077	0.027
RBMX_S352	-3.44	Up Lymphoid	3.29	0.0094	0.077	0.027
EIF4B_S425	-2.36	Up Lymphoid	4.63	0.0096	0.077	0.027
SRRM2_S1129	-2.96	Up Lymphoid	4.77	0.0099	0.078	0.027
HDGFRP2_S664	-2.41	Up Lymphoid	2.5	0.0099	0.078	0.027
ADAMDEC1_S90	-4.01	Up Lymphoid	3.3	0.01	0.079	0.028
CCDC87_S679	-4.01	Up Lymphoid	3.3	0.01	0.079	0.028
GOLGB1_S383	-4.01	Up Lymphoid	3.3	0.01	0.079	0.028
HDLBP_S645	-4.01	Up Lymphoid	3.3	0.01	0.079	0.028
SLC15A1_S275	-4.01	Up Lymphoid	3.3	0.01	0.079	0.028
EPB41_S542	3.08	Up Myeloid	8.91	0.01	0.079	0.028
CAV1_S37	2.7	Up Myeloid	5.88	0.011	0.079	0.028
LARP7_S298	-2.34	Up Lymphoid	3.23	0.011	0.085	0.03
APBB1IP_S529	-2.31	Up Lymphoid	4.86	0.012	0.087	0.03
EPS8_S662	-2.27	Up Lymphoid	3.91	0.013	0.09	0.031
CTTN_T399	2.48	Up Myeloid	5.59	0.013	0.09	0.031
SYNM_S1044	2.6	Up Myeloid	2.01	0.013	0.09	0.031
MAP7D1_T118	-2.73	Up Lymphoid	4.71	0.013	0.09	0.031
DBN1_T343	2.37	Up Myeloid	2.51	0.013	0.091	0.032
DOCK2_S1705	-2.67	Up Lymphoid	2.63	0.013	0.092	0.032
TCEAL3_S125	-2.51	Up Lymphoid	3.87	0.014	0.093	0.032
TCEAL5_S131	-2.51	Up Lymphoid	3.87	0.014	0.093	0.032
TCEAL6_S125	-2.51	Up Lymphoid	3.87	0.014	0.093	0.032
HSP90AB1_S226	-2.36	Up Lymphoid	5.88	0.014	0.095	0.033
HSP90AB3P_S205	-2.36	Up Lymphoid	5.88	0.014	0.095	0.033
BPTF_S66	-2.54	Up Lymphoid	3.29	0.014	0.095	0.033
EGFLAM_S127	-2.54	Up Lymphoid	3.29	0.014	0.095	0.033
PRKD3_S470	-2.54	Up Lymphoid	3.29	0.014	0.095	0.033
PRPF4B_S411	-2.54	Up Lymphoid	3.29	0.014	0.095	0.033
TRAF3IP3_S111	-2.54	Up Lymphoid	3.29	0.014	0.095	0.033
DKC1_S494	-2.72	Up Lymphoid	5.72	0.014	0.095	0.033
ADD2_S596	4.05	Up Myeloid	5.29	0.015	0.095	0.033
DNM1_S774	2.4	Up Myeloid	3.58	0.015	0.095	0.033
TNS1_T1105	2.72	Up Myeloid	3	0.015	0.097	0.034
PRSS33_S34	3.2	Up Myeloid	6.85	0.016	0.097	0.034
PRSS33_S35	3.2	Up Myeloid	6.85	0.016	0.097	0.034
PLEC_S4384	-2.17	Up Lymphoid	3.29	0.016	0.099	0.034
PLEC_Y4393	-2.17	Up Lymphoid	3.29	0.016	0.099	0.034
LMNA_S392	-2.99	Up Lymphoid	5.24	0.016	0.099	0.034
LMNA_T394	-2.99	Up Lymphoid	5.24	0.016	0.099	0.034
SRRM2_S988	-2.06	Up Lymphoid	3.55	0.016	0.099	0.034
POLE4_S9	2.11	Up Myeloid	1.97	0.016	0.099	0.034
ERCC5_S382	-2.15	Up Lymphoid	3.7	0.017	0.099	0.034
RASAL3_T817	-2.19	Up Lymphoid	4.24	0.018	0.1	0.035
EIF4G1_S1185	-2.06	Up Lymphoid	2.79	0.018	0.1	0.035
ACIN1_S655	-2.5	Up Lymphoid	2.54	0.018	0.1	0.035
USO1_S48	4.26	Up Myeloid	4.74	0.018	0.1	0.035
PML_S36	-2.19	Up Lymphoid	2.97	0.018	0.1	0.035
SRRM1_S694	-1.84	Up Lymphoid	8.07	0.018	0.1	0.035
ZRANB2_S153	-2.61	Up Lymphoid	5.21	0.018	0.1	0.036
RBM25_S583	-2.05	Up Lymphoid	4.43	0.019	0.1	0.036
SASH3_S25	-2.8	Up Lymphoid	2.69	0.019	0.1	0.036
FKBP15_S965	-2.61	Up Lymphoid	3.78	0.019	0.1	0.036
RALGPS2_S359	-1.9	Up Lymphoid	2.57	0.02	0.1	0.036
MTDH_S426	-2.64	Up Lymphoid	2.62	0.02	0.11	0.037
H2AFX_S140	-3.01	Up Lymphoid	4.93	0.02	0.11	0.037
SPTAN1_S1217	2.39	Up Myeloid	2.87	0.021	0.11	0.038
JUN_S73	-2.05	Up Lymphoid	2.32	0.022	0.12	0.04
JUND_S100	-2.05	Up Lymphoid	2.32	0.022	0.12	0.04
SRRM2_S2581	-2.21	Up Lymphoid	7.06	0.023	0.12	0.04
MCM2_T25	-2.04	Up Lymphoid	3.63	0.023	0.12	0.04
LSM14A_S182	-2.07	Up Lymphoid	6.49	0.023	0.12	0.041
ALDH5A1_S121	-3.54	Up Lymphoid	5.11	0.024	0.12	0.042
DUSP27_S965	-3.54	Up Lymphoid	5.11	0.024	0.12	0.042
FAM47A_S258	-3.54	Up Lymphoid	5.11	0.024	0.12	0.042
ZNF75A_S286	-3.54	Up Lymphoid	5.11	0.024	0.12	0.042
ZNF75D_S490	-3.54	Up Lymphoid	5.11	0.024	0.12	0.042
ADD1_T16	2.24	Up Myeloid	8.77	0.025	0.12	0.042
TENC1_T933	2.47	Up Myeloid	5.26	0.025	0.13	0.043
AIPL1_S103	-3.52	Up Lymphoid	5.1	0.026	0.13	0.044
ETV1_S392	-3.52	Up Lymphoid	5.1	0.026	0.13	0.044
ETV4_S398	-3.52	Up Lymphoid	5.1	0.026	0.13	0.044
ETV5_S425	-3.52	Up Lymphoid	5.1	0.026	0.13	0.044
MFSD2B_S494	-3.52	Up Lymphoid	5.1	0.026	0.13	0.044
SFRP2_S289	-3.52	Up Lymphoid	5.1	0.026	0.13	0.044
SPDEF_S308	-3.52	Up Lymphoid	5.1	0.026	0.13	0.044
SRRM2_S774	-3.52	Up Lymphoid	5.1	0.026	0.13	0.044
TUBGCP3_S286	-3.52	Up Lymphoid	5.1	0.026	0.13	0.044
HNRNPA1_S6	-2.72	Up Lymphoid	7.01	0.026	0.13	0.044
THRAP3_S248	-2.18	Up Lymphoid	3.3	0.026	0.13	0.044
AHNAK_S572	2	Up Myeloid	2.71	0.027	0.13	0.045
ANK1_S429	2.72	Up Myeloid	7.09	0.027	0.13	0.045
PPHLN1_S155	-2.23	Up Lymphoid	3.26	0.029	0.14	0.048
FAM109A_S179	2.27	Up Myeloid	9.34	0.03	0.14	0.048
BCLAF1_S177	-1.91	Up Lymphoid	7.11	0.03	0.14	0.048
PALLD_S893	-2.69	Up Lymphoid	6.42	0.03	0.14	0.048
TMX1_S270	-2.39	Up Lymphoid	3.27	0.03	0.14	0.048
ITGA5_S128	2.6	Up Myeloid	2.77	0.031	0.14	0.048
PTPRCAP_T100	-2.16	Up Lymphoid	2.99	0.031	0.14	0.048
UBAC1_S98	2.16	Up Myeloid	9.92	0.031	0.14	0.048
HBB_T5	3.05	Up Myeloid	7.27	0.032	0.14	0.048
HBD_T5	3.05	Up Myeloid	7.27	0.032	0.14	0.048
DOK3_T329	2.92	Up Myeloid	3.61	0.032	0.14	0.049
BIN2_S444	3.04	Up Myeloid	6.09	0.033	0.14	0.05
VIM_S430	2.35	Up Myeloid	2.77	0.033	0.14	0.05
HMGN1_S7	-2.41	Up Lymphoid	3.42	0.034	0.14	0.05
PNN_S100	2.07	Up Myeloid	2.36	0.035	0.15	0.051
AKT1S1_S247	-2.15	Up Lymphoid	2.91	0.036	0.15	0.052
LMNA_T534	1.76	Up Myeloid	2.09	0.036	0.15	0.052
FNBP1_S299	-1.6	Up Lymphoid	6.44	0.036	0.15	0.052
DDX21_S121	-1.98	Up Lymphoid	3.75	0.036	0.15	0.052
CTTN_S417	2.61	Up Myeloid	3.04	0.037	0.15	0.052
PIEZO1_S1619	2.45	Up Myeloid	4.58	0.037	0.15	0.052
H1FX_S27	-2.22	Up Lymphoid	5.63	0.037	0.15	0.052
DBNL_T291	2.51	Up Myeloid	3.48	0.038	0.15	0.053
FMNL1_S624	-2.16	Up Lymphoid	5.5	0.038	0.15	0.053
RBBP6_S861	-2.03	Up Lymphoid	2.85	0.038	0.15	0.053
HNRNPK_S284	-1.58	Up Lymphoid	7.14	0.039	0.15	0.053
EDC3_T300	2.1	Up Myeloid	7.08	0.039	0.15	0.053
SRRM2_S2449	-1.98	Up Lymphoid	2.28	0.04	0.15	0.053
ANK1_S1646	3.22	Up Myeloid	4.7	0.04	0.15	0.053
MAP4_T521	2.97	Up Myeloid	5.87	0.04	0.15	0.053
SPN_S355	2.61	Up Myeloid	4.7	0.041	0.15	0.053
RCSD1_S177	-2.56	Up Lymphoid	3.04	0.041	0.15	0.053
SPTA1_S1167	2.23	Up Myeloid	5.91	0.041	0.15	0.053
KAT7_S56	-1.93	Up Lymphoid	2.26	0.041	0.15	0.053
EEF1D_S133	-1.61	Up Lymphoid	7.9	0.042	0.15	0.053
KNG1_S332	2.95	Up Myeloid	6.23	0.042	0.15	0.053
DTD1_S194	1.94	Up Myeloid	4.59	0.042	0.15	0.053
FGA_S551	3.44	Up Myeloid	5.82	0.044	0.16	0.056
APOL1_S314	2.42	Up Myeloid	7.34	0.045	0.16	0.057
PPP1R14A_S128	2.06	Up Myeloid	2.71	0.045	0.16	0.057
HV102_S19	2.61	Up Myeloid	5.94	0.046	0.17	0.058
HV103_S19	2.61	Up Myeloid	5.94	0.046	0.17	0.058
IGHV1OR21-1_S19	2.61	Up Myeloid	5.94	0.046	0.17	0.058
TLN2_T1843	2.42	Up Myeloid	5.24	0.047	0.17	0.058
RBM14_S582	-1.82	Up Lymphoid	6.5	0.047	0.17	0.058
RAPGEF2_S1019	2.05	Up Myeloid	5.41	0.049	0.17	0.06
MATR3_S596	-1.63	Up Lymphoid	5.92	0.05	0.17	0.06
MATR3_Y597	-1.63	Up Lymphoid	5.92	0.05	0.17	0.06
CD97_S833	-2.73	Up Lymphoid	4.19	0.05	0.17	0.06
C9orf142_T145	-1.45	Up Lymphoid	5.39	0.05	0.17	0.06

## Sheet: Supplementary Table 4
Supplementary Table 4: Significant differentially expressed proteins between myeloid and lymphoid pathotype. The significant protein differences (p<0.05) between myeloid and lymphoid pathotype determined using limma.
Protein ID (UniProtKB_AC-ID)	Gene ID	Log fold change	FC status	Average expression	P-value	Adj. p-value	Q-value
ZFN2B	ZFAND2B	-5.35	Up Lymphoid	2.73	1.4e-06	0.0036	0.0024
F167B	FAM167B	-5.35	Up Lymphoid	2.73	1.4e-06	0.0036	0.0024
TACC2	TACC2	-5.35	Up Lymphoid	2.73	1.4e-06	0.0036	0.0024
ASIC5	ASIC5	3.89	Up Myeloid	2.55	5e-05	0.047	0.032
RALY	RALY	-3.66	Up Lymphoid	3.11	5.9e-05	0.047	0.032
GLYM	SHMT2	-2.43	Up Lymphoid	2.59	7.7e-05	0.047	0.032
RS18	RPS18	-3.32	Up Lymphoid	5.7	9e-05	0.047	0.032
DRA	HLA-DRA	-3.52	Up Lymphoid	4.3	0.00013	0.049	0.033
AP2A1	AP2A1	4.58	Up Myeloid	6.76	0.00016	0.049	0.033
COMP	COMP	4.43	Up Myeloid	7.44	0.00016	0.049	0.033
MARCS	MARCKS	-3.04	Up Lymphoid	4.4	0.00017	0.049	0.033
PAIRB	PAIRB	-2.09	Up Lymphoid	2.37	0.00024	0.053	0.036
SODE	SOD3	3.07	Up Myeloid	5.81	0.00027	0.053	0.036
SFPQ	SFPQ	-3.22	Up Lymphoid	4.55	0.0003	0.053	0.036
TSP4	THBS4	3.29	Up Myeloid	6.64	0.00033	0.053	0.036
LEGL	LGALSL	1.91	Up Myeloid	1.46	0.00038	0.053	0.036
HCFC1	HCFC1	4.23	Up Myeloid	3.9	0.00038	0.053	0.036
ASPN	ASPN	3.36	Up Myeloid	8.49	0.0004	0.053	0.036
LSP1	LSP1	-3.72	Up Lymphoid	3.06	0.0004	0.053	0.036
FA92B	FA92B	4.6	Up Myeloid	3.31	0.00042	0.053	0.036
ZN438	ZNF438	3.21	Up Myeloid	2.59	0.00045	0.053	0.036
LMNB1	LMNB1	-2.99	Up Lymphoid	6.97	0.00046	0.053	0.036
TM206	TM206	3.6	Up Myeloid	5.66	0.00047	0.053	0.036
NEUG	NRGN	2.32	Up Myeloid	2.13	0.00048	0.053	0.036
MYOC	MYOC	2.67	Up Myeloid	5.77	0.0005	0.053	0.036
MOES	MSN	-2.85	Up Lymphoid	9.27	0.00057	0.053	0.036
TTC41	TTC41P	-3	Up Lymphoid	2.39	0.00058	0.053	0.036
RA51B	RAD51B	-3	Up Lymphoid	2.39	0.00058	0.053	0.036
RL3	RPL3	-3.05	Up Lymphoid	5.45	0.00061	0.053	0.036
HNRPL	HNRNPL	-2.11	Up Lymphoid	5.11	0.00061	0.053	0.036
2B11	2B11	-2.63	Up Lymphoid	2.56	0.00065	0.053	0.036
AKA12	AKAP12	1.6	Up Myeloid	1.01	0.00067	0.053	0.036
NTCP5	SLC10A5	4.59	Up Myeloid	3.2	0.00068	0.053	0.036
TSNA1	TSNARE1	2.5	Up Myeloid	3.01	0.00068	0.053	0.036
WDR17	WDR17	2.52	Up Myeloid	3	0.0007	0.053	0.036
AP2C	TFAP2C	2.44	Up Myeloid	1.22	0.00072	0.053	0.036
VDAC3	VDAC3	-2.89	Up Lymphoid	2.89	0.00072	0.053	0.036
LMOD2	LMOD2	2.26	Up Myeloid	2.17	0.00072	0.053	0.036
ABCCB	ABCCB	2.32	Up Myeloid	1.83	0.00081	0.055	0.037
H31T	H3-4	-3.25	Up Lymphoid	10.46	0.00081	0.055	0.037
PRS10	PSMC6	1.61	Up Myeloid	4.68	0.00084	0.055	0.037
TBB1	TUBB1	1.61	Up Myeloid	5.08	0.00086	0.055	0.037
CATD	CTSD	-2.28	Up Lymphoid	5.41	0.00089	0.055	0.037
CENPE	CENPE	-3.41	Up Lymphoid	4.26	0.00091	0.055	0.037
IF2P	EIF5B	3.01	Up Myeloid	3.44	0.00091	0.055	0.037
BAP31	BCAP31	-2.35	Up Lymphoid	3.82	0.00094	0.055	0.037
HV308	HV308	2.58	Up Myeloid	4.92	0.00097	0.055	0.037
DEF1	DEFA1	-4.73	Up Lymphoid	9.49	0.00098	0.055	0.037
UBP24	USP24	2.61	Up Myeloid	1.99	0.001	0.055	0.037
RS5	RPS5	-2.46	Up Lymphoid	4.8	0.001	0.055	0.037
FRPD1	FRMPD1	2.93	Up Myeloid	2.12	0.0011	0.056	0.038
ARC1B	ARPC1B	-2.1	Up Lymphoid	5.25	0.0011	0.056	0.038
F13B	F13B	2.48	Up Myeloid	4.31	0.0011	0.057	0.038
PRS4	PSMC1	2.25	Up Myeloid	4.02	0.0012	0.057	0.038
LZIC	LZIC	2.62	Up Myeloid	2.83	0.0012	0.057	0.038
CILP1	CILP	5.02	Up Myeloid	6.71	0.0012	0.057	0.038
XRCC6	XRCC6	1.82	Up Myeloid	8.08	0.0012	0.057	0.038
S10AB	S100A11	-2.22	Up Lymphoid	8.07	0.0012	0.057	0.039
SEPT5	SEPTIN5	1.76	Up Myeloid	1.37	0.0012	0.057	0.039
PGS2	DCN	2.9	Up Myeloid	10.46	0.0013	0.057	0.039
RUXF	SNRPF	-2.17	Up Lymphoid	3.11	0.0013	0.057	0.039
EF1A1	EEF1A1	-2.35	Up Lymphoid	8.6	0.0013	0.057	0.039
EF2	EEF2	-2.99	Up Lymphoid	6.73	0.0013	0.057	0.039
CHSS2	CHPF	1.5	Up Myeloid	2.24	0.0015	0.062	0.042
HNRPF	HNRNPF	-2.09	Up Lymphoid	3.08	0.0015	0.062	0.042
PPIP2	PSTPIP2	1.49	Up Myeloid	0.96	0.0015	0.062	0.042
IDLC	DNALI1	3.59	Up Myeloid	4.1	0.0016	0.062	0.042
SAR1B	SAR1B	-3.04	Up Lymphoid	1.82	0.0016	0.062	0.042
RL22	RPL22	-3.48	Up Lymphoid	3.43	0.0016	0.062	0.042
CYTC	CST3	1.94	Up Myeloid	1.24	0.0017	0.062	0.042
CRYAB	CRYAB	2.61	Up Myeloid	5.79	0.0017	0.062	0.042
RLA0L	RPLP0P6	-2	Up Lymphoid	3.14	0.0017	0.062	0.042
ASAP1	ASAP1	1.6	Up Myeloid	1.1	0.0017	0.062	0.042
RS4X	RPS4X	-3.03	Up Lymphoid	6.22	0.0017	0.062	0.042
HV318	HV318	2.87	Up Myeloid	1.99	0.0017	0.062	0.042
GP1BB	GP1BB	2.54	Up Myeloid	2.94	0.0017	0.062	0.042
CROCC	CROCC	-3.02	Up Lymphoid	1.57	0.0018	0.063	0.042
H2B1A	H2BC1	-3.5	Up Lymphoid	11.14	0.0018	0.063	0.042
TENX	TNXB	3.39	Up Myeloid	10.07	0.0019	0.064	0.043
CATK	CTSK	-2.99	Up Lymphoid	2.62	0.0019	0.065	0.044
K2026	KIAA2026	-1.82	Up Lymphoid	9.02	0.0021	0.069	0.046
PSB9	PSMB9	-3.68	Up Lymphoid	2.92	0.0021	0.069	0.046
NPM	NPM1	-2.02	Up Lymphoid	7.59	0.0022	0.069	0.046
ITB3	ITGB3	2.31	Up Myeloid	5.84	0.0022	0.069	0.046
FRPD3	FRMPD3	-3.47	Up Lymphoid	2.6	0.0023	0.069	0.046
GP158	GPR158	4.23	Up Myeloid	3.14	0.0023	0.069	0.046
OST48	DDOST	-2.97	Up Lymphoid	3.07	0.0023	0.069	0.046
DHX57	DHX57	2.34	Up Myeloid	4.16	0.0023	0.069	0.046
RB27B	RAB27B	2.26	Up Myeloid	2.01	0.0023	0.069	0.046
PPAC	ACP1	2.82	Up Myeloid	3.91	0.0024	0.07	0.048
RS23	RPS23	-2.67	Up Lymphoid	3.13	0.0024	0.071	0.048
BASP1	BASP1	-2.58	Up Lymphoid	6.23	0.0025	0.073	0.049
PDIA3	PDIA3	-1.79	Up Lymphoid	8.62	0.0026	0.073	0.049
DYH11	DNAH11	3.76	Up Myeloid	5.68	0.0026	0.073	0.049
RPN1	RPN1	-2.59	Up Lymphoid	5.58	0.0028	0.078	0.053
TBA8	TUBA8	1.6	Up Myeloid	1.24	0.0029	0.079	0.054
RADI	RDX	-1.8	Up Lymphoid	5.58	0.0029	0.079	0.054
RPE	RPE	1.78	Up Myeloid	2.72	0.0029	0.08	0.054
DPP3	DPP3	2.64	Up Myeloid	1.98	0.003	0.081	0.055
FHL1	FHL1	1.77	Up Myeloid	6.39	0.003	0.081	0.055
PRDX3	PRDX3	-1.53	Up Lymphoid	6.8	0.0032	0.083	0.056
TBB2A	TUBB2A	-1.68	Up Lymphoid	7.2	0.0032	0.083	0.056
CU129	LINC00479	-4.18	Up Lymphoid	9.12	0.0032	0.083	0.056
XPO2	CSE1L	-4.15	Up Lymphoid	9.13	0.0033	0.083	0.056
ARHG1	ARHGEF1	-4.25	Up Lymphoid	9.18	0.0033	0.083	0.056
PPIF	PPIF	1.56	Up Myeloid	3.01	0.0033	0.083	0.056
MBNL1	MBNL1	-1.52	Up Lymphoid	2.22	0.0034	0.084	0.057
HNRH1	HNRNPH1	-2.45	Up Lymphoid	5.05	0.0034	0.084	0.057
RS27	RPS27	-2.81	Up Lymphoid	3.62	0.0035	0.085	0.057
1B37	1B37	-1.49	Up Lymphoid	4.95	0.0035	0.085	0.057
GPKOW	GPKOW	2.41	Up Myeloid	4.1	0.0036	0.085	0.057
VDAC2	VDAC2	-1.8	Up Lymphoid	1.97	0.0036	0.085	0.057
EFHD1	EFHD1	-2	Up Lymphoid	1.53	0.0037	0.085	0.057
Z324A	ZNF324	1.8	Up Myeloid	4.25	0.0037	0.085	0.057
ISLR	ISLR	2.16	Up Myeloid	1.36	0.0037	0.085	0.057
MYO1C	MYO1C	-3.43	Up Lymphoid	8.48	0.0037	0.085	0.057
PPR18	PPP1R18	-3.34	Up Lymphoid	1.73	0.0037	0.085	0.057
CKAP4	CKAP4	-2.21	Up Lymphoid	5.97	0.0039	0.087	0.059
FMOD	FMOD	3.26	Up Myeloid	6.8	0.0039	0.087	0.059
VWF	VWF	1.41	Up Myeloid	6.24	0.004	0.088	0.06
PDLI7	PDLIM7	1.79	Up Myeloid	2.82	0.0041	0.089	0.06
RL4	RPL4	-2.08	Up Lymphoid	6.28	0.0042	0.089	0.061
RL30	RPL30	-2.43	Up Lymphoid	2.94	0.0042	0.089	0.061
SAP	PSAP	-1.88	Up Lymphoid	6.58	0.0042	0.089	0.061
ANGL2	ANGPTL2	2.79	Up Myeloid	2.47	0.0043	0.09	0.061
RAP2A	RAP2A	2.85	Up Myeloid	3.92	0.0043	0.09	0.061
FA71A	FA71A	4.13	Up Myeloid	3.12	0.0044	0.091	0.061
RPC4	POLR3D	1.41	Up Myeloid	3.71	0.0044	0.091	0.061
PECA1	PECAM1	1.25	Up Myeloid	1.35	0.0044	0.091	0.062
TTC9A	TTC9	3.35	Up Myeloid	3.46	0.0045	0.091	0.062
PDIA1	P4HB	-1.8	Up Lymphoid	9.55	0.0046	0.093	0.063
PRELP	PRELP	2.52	Up Myeloid	10.42	0.0048	0.096	0.065
STABP	STAMBP	1.35	Up Myeloid	1.48	0.0048	0.096	0.065
ACADV	ACADVL	-1.92	Up Lymphoid	3.2	0.005	0.098	0.066
ADT1	SLC25A4	-2.05	Up Lymphoid	4.98	0.005	0.098	0.066
TMOD1	TMOD1	1.66	Up Myeloid	6.22	0.0051	0.098	0.067
SC22B	SEC22B	-1.49	Up Lymphoid	2.01	0.0051	0.098	0.067
CO5	C5	1.94	Up Myeloid	7.01	0.0052	0.099	0.067
SHBG	SHBG	2.24	Up Myeloid	1.24	0.0053	0.1	0.068
UGPA	UGP2	-1.37	Up Lymphoid	4.94	0.0053	0.1	0.068
GDPD1	GDPD1	2.09	Up Myeloid	5.89	0.0054	0.1	0.068
CD20B	CDC20B	2.09	Up Myeloid	5.89	0.0054	0.1	0.068
KHDR1	KHDRBS1	-2.44	Up Lymphoid	2.99	0.0056	0.1	0.07
CP17A	CYP17A1	-1.75	Up Lymphoid	5.09	0.0057	0.1	0.07
PGFRB	PDGFRB	-1.75	Up Lymphoid	5.09	0.0057	0.1	0.07
GP1BA	GP1BA	2.46	Up Myeloid	4.46	0.0057	0.1	0.07
IL9	IL9	2.16	Up Myeloid	5.86	0.0057	0.1	0.07
RMD3	RMDN3	2.21	Up Myeloid	6.91	0.0058	0.1	0.07
ACPH	APEH	2.39	Up Myeloid	4.87	0.0059	0.1	0.07
ATRN	ATRN	2.25	Up Myeloid	3.01	0.0059	0.1	0.07
T22D2	TSC22D2	1.74	Up Myeloid	1.27	0.0059	0.1	0.07
HCLS1	HCLS1	-2.57	Up Lymphoid	4.55	0.0059	0.1	0.07
HMGB2	HMGB2	-3.35	Up Lymphoid	4.72	0.006	0.1	0.07
GRP78	GRP78	-2.69	Up Lymphoid	8.86	0.006	0.1	0.07
RS3A	RPS3A	-1.99	Up Lymphoid	6.69	0.0061	0.1	0.07
LAP2	LAP2	2.15	Up Myeloid	8.45	0.0061	0.1	0.07
SYWC	WARS1	-2.13	Up Lymphoid	4.8	0.0062	0.1	0.07
MUC17	MUC17	-3.76	Up Lymphoid	2.57	0.0062	0.1	0.07
SHF	SHF	1.62	Up Myeloid	4.87	0.0063	0.1	0.07
TMEM2	TMEM2	1.62	Up Myeloid	4.87	0.0063	0.1	0.07
RLA2	RPLP2	-2.23	Up Lymphoid	6.76	0.0063	0.1	0.07
H12	H1-2	-2.33	Up Lymphoid	7.18	0.0064	0.1	0.07
ESPN	ESPN	2.23	Up Myeloid	6.88	0.0064	0.1	0.07
SAHH2	AHCYL1	1.74	Up Myeloid	4.65	0.0064	0.1	0.07
TSP1	THBS1	1.46	Up Myeloid	8.75	0.0065	0.1	0.07
RASF6	RASSF6	1.74	Up Myeloid	1.16	0.0065	0.1	0.07
SHPS1	SIRPA	2.03	Up Myeloid	2.28	0.0065	0.1	0.07
AMRP	LRPAP1	1.38	Up Myeloid	3.22	0.0065	0.1	0.07
CD5L	CD5L	1.57	Up Myeloid	6.03	0.0066	0.1	0.07
MGA	MGAM	2.04	Up Myeloid	1.95	0.0066	0.1	0.07
PGAM1	PGAM1	-1.49	Up Lymphoid	6.33	0.0067	0.1	0.07
SAMH1	SAMHD1	-2.82	Up Lymphoid	4.3	0.0067	0.1	0.07
THRB	F2	1.22	Up Myeloid	8.29	0.0067	0.1	0.07
PTBP1	PTBP1	-2.59	Up Lymphoid	2.77	0.0068	0.1	0.07
LA	SSB	-2.92	Up Lymphoid	3.98	0.0068	0.1	0.07
ERH	ERH	-2.11	Up Lymphoid	1.69	0.0069	0.1	0.07
EIF3F	EIF3F	-1.37	Up Lymphoid	1.52	0.007	0.1	0.07
CRK	CRK	1.66	Up Myeloid	2.32	0.007	0.1	0.07
PSD10	PSMD10	2.42	Up Myeloid	3.12	0.007	0.1	0.07
MERTK	MERTK	2.42	Up Myeloid	3.12	0.007	0.1	0.07
RMD1	RMDN1	2.42	Up Myeloid	3.12	0.007	0.1	0.07
INT6	INTS6	2.44	Up Myeloid	4.32	0.0071	0.1	0.07
RUXGL	SNRPGP15	-2.6	Up Lymphoid	2.47	0.0071	0.1	0.07
ACE2	ACE2	1.65	Up Myeloid	3.27	0.0071	0.1	0.07
LY66F	LY6G6F	1.63	Up Myeloid	2.17	0.0073	0.11	0.072
RL7A	RPL7A	-3.16	Up Lymphoid	3.31	0.0076	0.11	0.074
T2FB	GTF2F2	1.61	Up Myeloid	1.21	0.0076	0.11	0.074
LTN1	LTN1	1.61	Up Myeloid	1.21	0.0076	0.11	0.074
RARR2	RARRES2	1.33	Up Myeloid	1.21	0.0078	0.11	0.076
CCL5	CCL5	2.82	Up Myeloid	3.01	0.0079	0.11	0.076
RFA1	RPA1	1.1	Up Myeloid	2.23	0.0079	0.11	0.076
RALYL	RALYL	-2.15	Up Lymphoid	1.79	0.008	0.11	0.076
RS2	RPS2	-2.91	Up Lymphoid	2.96	0.0081	0.11	0.077
SRP09	SRP9	-2.59	Up Lymphoid	2.57	0.0085	0.12	0.081
KCD12	KCTD12	-1.9	Up Lymphoid	1.56	0.0087	0.12	0.082
RL11	RPL11	-2.3	Up Lymphoid	4.04	0.0089	0.12	0.083
RS11	RPS11	-2.02	Up Lymphoid	4.27	0.009	0.12	0.083
PIMT	PCMT1	1.62	Up Myeloid	6.74	0.009	0.12	0.083
NCPR	POR	-2.57	Up Lymphoid	3.01	0.0091	0.12	0.083
PPP5	PPP5C	1.54	Up Myeloid	2.51	0.0092	0.12	0.084
ARK72	AKR7A2	1.09	Up Myeloid	4.66	0.0093	0.12	0.084
ENPL	HSP90B1	-2.7	Up Lymphoid	8.57	0.0093	0.12	0.084
GTR1	SLC2A1	2.88	Up Myeloid	2.51	0.0093	0.12	0.084
NB5R1	CYB5R1	-4.03	Up Lymphoid	2.08	0.0094	0.12	0.084
RM49	MRPL49	1.38	Up Myeloid	2.44	0.0094	0.12	0.084
CENPF	CENPF	-2.55	Up Lymphoid	1.49	0.0095	0.12	0.084
RL10L	RPL10L	-1.7	Up Lymphoid	5.47	0.0095	0.12	0.084
VPS4A	VPS4A	2.82	Up Myeloid	3.36	0.0095	0.12	0.084
CAPG	CAPG	-1.06	Up Lymphoid	6.07	0.0096	0.12	0.084
RS9	RPS9	-2.22	Up Lymphoid	4.43	0.01	0.13	0.087
PLEK	PLEK	1.25	Up Myeloid	5.32	0.01	0.13	0.088
HNRPC	HNRNPC	-1.94	Up Lymphoid	6.94	0.01	0.13	0.088
ESCO2	ESCO2	-1.99	Up Lymphoid	5.25	0.01	0.13	0.088
TRY1	PRSS1	1.24	Up Myeloid	10.16	0.01	0.13	0.088
SLIT2	SLIT2	4.26	Up Myeloid	4.28	0.01	0.13	0.089
ABLM2	ABLIM2	2.77	Up Myeloid	2.83	0.011	0.13	0.089
PPIB	PPIB	-1.87	Up Lymphoid	7.97	0.011	0.13	0.089
HMGN1	HMGN1	-1.82	Up Lymphoid	2.94	0.011	0.13	0.089
ACTA	ACTA2	-1.35	Up Lymphoid	11.53	0.011	0.13	0.089
RL15	RPL15	-2.21	Up Lymphoid	3.95	0.011	0.13	0.09
PSA	NPEPPS	1.93	Up Myeloid	7.77	0.011	0.13	0.09
PABP4	PABPC4	-2.37	Up Lymphoid	2.39	0.011	0.13	0.091
PLSI	PLS1	-1.52	Up Lymphoid	4.94	0.011	0.13	0.091
HNRPK	HNRNPK	-1.74	Up Lymphoid	6.95	0.011	0.13	0.091
ROA1	HNRNPA1	-1.65	Up Lymphoid	5.84	0.011	0.13	0.091
EF1G	EEF1G	-2.49	Up Lymphoid	3.24	0.012	0.14	0.093
IGBP1	IGBP1	1.54	Up Myeloid	1.99	0.012	0.14	0.093
KCTD8	KCTD8	-0.96	Up Lymphoid	0.54	0.012	0.14	0.094
ZSC29	ZSCAN29	-4.56	Up Lymphoid	5.28	0.012	0.14	0.095
AEBP1	AEBP1	1.94	Up Myeloid	7.67	0.012	0.14	0.095
STAU1	STAU1	2.1	Up Myeloid	2.06	0.012	0.14	0.095
RAB5B	RAB5B	1.32	Up Myeloid	1.56	0.012	0.14	0.095
TOP2B	TOP2B	1.21	Up Myeloid	1.99	0.012	0.14	0.095
CC181	CCDC181	-1.97	Up Lymphoid	7.17	0.012	0.14	0.095
ISK5	SPINK5	-1.97	Up Lymphoid	7.17	0.012	0.14	0.095
PDLI5	PDLIM5	-1.34	Up Lymphoid	4.53	0.012	0.14	0.095
RS14	RPS14	-2.02	Up Lymphoid	3.94	0.012	0.14	0.095
RL5	RPL5	-2.58	Up Lymphoid	5.1	0.012	0.14	0.095
SDPR	SDPR	1.59	Up Myeloid	6.13	0.013	0.14	0.095
ASAP2	ASAP2	1.86	Up Myeloid	2.5	0.013	0.14	0.096
PLIN1	PLIN1	2.63	Up Myeloid	5.63	0.013	0.14	0.096
RGS17	RGS17	-3.24	Up Lymphoid	3.47	0.013	0.14	0.096
EST4A	CES4A	-1.82	Up Lymphoid	1.8	0.013	0.14	0.097
MAP1A	MAP1A	1.88	Up Myeloid	1.51	0.013	0.14	0.097
PDIA6	PDIA6	-2.08	Up Lymphoid	6.48	0.013	0.14	0.097
LIMS1	LIMS1	1.13	Up Myeloid	5.75	0.013	0.14	0.097
DAF	CD55	1.25	Up Myeloid	2.04	0.013	0.14	0.097
CYFP1	CYFIP1	1.75	Up Myeloid	2.81	0.013	0.14	0.097
TTHY	TTR	3.09	Up Myeloid	3.33	0.013	0.14	0.097
RS7	RPS7	-1.64	Up Lymphoid	5.97	0.013	0.14	0.097
KANK2	KANK2	1.73	Up Myeloid	2.57	0.013	0.14	0.097
GSTK1	GSTK1	-0.96	Up Lymphoid	2.65	0.014	0.15	0.1
AKAP3	AKAP3	-2.91	Up Lymphoid	2.81	0.014	0.15	0.1
ARGI1	ARG1	1.84	Up Myeloid	2.93	0.014	0.15	0.1
CXCL7	PPBP	1.61	Up Myeloid	8.33	0.014	0.15	0.1
CNDP2	CNDP2	-1.79	Up Lymphoid	3.62	0.014	0.15	0.1
ITA6	ITGA6	1.71	Up Myeloid	3.59	0.014	0.15	0.1
AMPL	LAP3	-3.27	Up Lymphoid	5.55	0.014	0.15	0.1
NPC2	NPC2	-2.47	Up Lymphoid	4.04	0.014	0.15	0.1
H4	H4C1	-1.59	Up Lymphoid	11.54	0.014	0.15	0.1
LHPP	LHPP	2.77	Up Myeloid	2.35	0.015	0.15	0.1
THBG	SERPINA7	1.81	Up Myeloid	4.01	0.015	0.15	0.1
LV001	LV001	2.45	Up Myeloid	3.62	0.015	0.15	0.1
RL7	RPL7	-2.67	Up Lymphoid	3.19	0.015	0.15	0.1
IPKB	PKIB	1.73	Up Myeloid	3.35	0.015	0.15	0.1
DELE	DELE	2.39	Up Myeloid	8.55	0.015	0.15	0.1
RL9	RPL9	-2.16	Up Lymphoid	2.86	0.015	0.15	0.1
PLPL3	PNPLA3	1.6	Up Myeloid	7.28	0.015	0.15	0.1
NT5D2	NT5DC2	1.6	Up Myeloid	7.28	0.015	0.15	0.1
PLPL2	PNPLA2	1.6	Up Myeloid	7.28	0.015	0.15	0.1
MROH6	MROH6	-1.72	Up Lymphoid	1.51	0.015	0.15	0.1
PEPL1	NPEPL1	-3.39	Up Lymphoid	2.33	0.016	0.16	0.11
KV117	IGKV1-17	1.73	Up Myeloid	5.6	0.016	0.16	0.11
DYRK4	DYRK4	3.93	Up Myeloid	6.85	0.016	0.16	0.11
TXND5	TXNDC5	-2.96	Up Lymphoid	6.65	0.016	0.16	0.11
RL29	RPL29	-2.94	Up Lymphoid	2.63	0.016	0.16	0.11
VATB2	ATP6V1B2	1.46	Up Myeloid	2.4	0.016	0.16	0.11
GLU2B	PRKCSH	-1.78	Up Lymphoid	5.93	0.016	0.16	0.11
RPP40	RPP40	1.57	Up Myeloid	7.27	0.017	0.16	0.11
NCALD	NCALD	0.9	Up Myeloid	0.59	0.017	0.16	0.11
HPCL1	HPCAL1	0.9	Up Myeloid	0.59	0.017	0.16	0.11
SARNP	SARNP	-1.69	Up Lymphoid	1.27	0.017	0.16	0.11
FKBP4	FKBP4	1.09	Up Myeloid	1.59	0.017	0.16	0.11
HBAT	HBQ1	2.44	Up Myeloid	3.92	0.017	0.16	0.11
FLII	FLII	1.09	Up Myeloid	1.3	0.017	0.16	0.11
MIME	OGN	2.48	Up Myeloid	9.86	0.017	0.16	0.11
FBLN1	FBLN1	1.11	Up Myeloid	5.35	0.017	0.16	0.11
B2MG	B2M	-1.93	Up Lymphoid	6.5	0.017	0.16	0.11
RD23B	RAD23B	1.66	Up Myeloid	8.28	0.017	0.16	0.11
ADH1B	ADH1B	2.69	Up Myeloid	1.76	0.017	0.16	0.11
COPB2	COPB2	2.24	Up Myeloid	5.23	0.017	0.16	0.11
TF2LX	TGIF2LX	1.9	Up Myeloid	3.01	0.017	0.16	0.11
DEF3	DEFA3	-2.84	Up Lymphoid	1.48	0.017	0.16	0.11
RL31	RPL31	-2.82	Up Lymphoid	2.81	0.018	0.16	0.11
COPD	ARCN1	-1.42	Up Lymphoid	3.92	0.018	0.16	0.11
UB2V1	UBE2V1	1.35	Up Myeloid	4.76	0.018	0.16	0.11
IF16	IFI16	-1.79	Up Lymphoid	5.73	0.018	0.16	0.11
KI21B	KIF21B	2.3	Up Myeloid	2.83	0.018	0.16	0.11
RAP1B	RAP1B	0.97	Up Myeloid	5.8	0.018	0.16	0.11
TBB5	TUBB	-1.77	Up Lymphoid	6.49	0.018	0.16	0.11
PTMS	PTMS	-2.05	Up Lymphoid	2.93	0.018	0.16	0.11
EFTU	TUFM	-1.37	Up Lymphoid	5.88	0.018	0.16	0.11
OTU1	YOD1	2.24	Up Myeloid	3.09	0.019	0.16	0.11
NAA25	NAA25	3.04	Up Myeloid	1.52	0.019	0.16	0.11
MCMBP	MCMBP	2.69	Up Myeloid	3.09	0.019	0.16	0.11
CO2	C2	-1.57	Up Lymphoid	5.63	0.019	0.17	0.11
CO7A1	COL7A1	-2.31	Up Lymphoid	2.49	0.019	0.17	0.11
MFAP5	MFAP5	2.18	Up Myeloid	4.82	0.019	0.17	0.11
CAMP	CAMP	-2.12	Up Lymphoid	5.69	0.019	0.17	0.11
MRVI1	MRVI1	1.35	Up Myeloid	0.7	0.019	0.17	0.11
HS71L	HSPA1L	-1.72	Up Lymphoid	7.89	0.02	0.17	0.11
K1614	KIAA1614	-2.62	Up Lymphoid	10.04	0.02	0.17	0.11
DHR11	DHRS11	1.65	Up Myeloid	0.98	0.02	0.17	0.11
ACSL4	ACSL4	1.51	Up Myeloid	2.35	0.02	0.17	0.11
PTBP2	PTBP2	-2.91	Up Lymphoid	1.82	0.02	0.17	0.11
RCN1	RCN1	-2.29	Up Lymphoid	4.23	0.02	0.17	0.11
AATF	AATF	1.96	Up Myeloid	4.13	0.02	0.17	0.11
ILF2	ILF2	2.3	Up Myeloid	3.22	0.02	0.17	0.11
DEMA	DMTN	2.17	Up Myeloid	5.97	0.02	0.17	0.12
RSMB	SNRPB	-2.2	Up Lymphoid	2.59	0.02	0.17	0.12
TBB3	TUBB3	-1.59	Up Lymphoid	6.76	0.021	0.17	0.12
TCTP	TPT1	-1.69	Up Lymphoid	5.22	0.021	0.17	0.12
GIT2	GIT2	-0.82	Up Lymphoid	0.47	0.021	0.17	0.12
PLF4	PF4	4.01	Up Myeloid	7.2	0.021	0.17	0.12
RL18	RPL18	-3.5	Up Lymphoid	3.45	0.021	0.17	0.12
TPP1	TPP1	-2.49	Up Lymphoid	3.73	0.021	0.17	0.12
ECHA	HADHA	-1.42	Up Lymphoid	6.13	0.021	0.17	0.12
TX1B3	TAX1BP3	1.62	Up Myeloid	1.9	0.021	0.17	0.12
S10AD	S100A13	1.63	Up Myeloid	4.36	0.021	0.17	0.12
EF1D	EEF1D	-2.23	Up Lymphoid	4.65	0.022	0.17	0.12
WDR20	WDR20	-3.41	Up Lymphoid	3.65	0.022	0.17	0.12
ADIRF	ADIRF	1.3	Up Myeloid	4.86	0.022	0.18	0.12
TIGAR	TIGAR	2.28	Up Myeloid	1.7	0.022	0.18	0.12
RBM27	RBM27	1.77	Up Myeloid	5.75	0.022	0.18	0.12
LUM	LUM	2.46	Up Myeloid	11.76	0.022	0.18	0.12
GMEB1	GMEB1	2.59	Up Myeloid	3.06	0.022	0.18	0.12
S15A3	SLC15A3	2.12	Up Myeloid	1.37	0.022	0.18	0.12
DYSF	DYSF	2.44	Up Myeloid	2.64	0.022	0.18	0.12
NACP1	NACP1	-0.81	Up Lymphoid	0.46	0.023	0.18	0.12
LV204	LV204	1.93	Up Myeloid	4.68	0.023	0.18	0.12
DNJA1	DNAJA1	-1.3	Up Lymphoid	4.11	0.023	0.18	0.12
PON1	PON1	2.35	Up Myeloid	4.66	0.023	0.18	0.12
TYB4	TMSB4X	-1.06	Up Lymphoid	9.3	0.023	0.18	0.12
ERP44	ERP44	-1.13	Up Lymphoid	4.44	0.023	0.18	0.12
STML3	STOML3	2.46	Up Myeloid	4.91	0.023	0.18	0.12
CLH1	CLTC	-1.42	Up Lymphoid	5.37	0.023	0.18	0.12
BUB3	BUB3	-1.78	Up Lymphoid	2.35	0.023	0.18	0.12
MSRA	MSRA	-2.02	Up Lymphoid	1.73	0.023	0.18	0.12
RL8	RPL8	-2.37	Up Lymphoid	3.44	0.023	0.18	0.12
FN3K	FN3K	1.67	Up Myeloid	2.11	0.023	0.18	0.12
ANXA6	ANXA6	-1.66	Up Lymphoid	6.82	0.024	0.18	0.12
SMD3	SNRPD3	-2.19	Up Lymphoid	2.59	0.024	0.18	0.12
CSCL2	TMEM63B	-2.56	Up Lymphoid	7.74	0.024	0.18	0.12
SRSF1	SRSF1	-1.6	Up Lymphoid	3.94	0.024	0.18	0.12
CRFR1	CRHR1	2.54	Up Myeloid	4.22	0.024	0.18	0.12
ASB13	ASB13	2.07	Up Myeloid	1.31	0.025	0.18	0.13
ABCA1	ABCA1	2.07	Up Myeloid	1.31	0.025	0.18	0.13
PSMD5	PSMD5	1.19	Up Myeloid	1	0.025	0.19	0.13
TBA1A	TUBA1A	-1.1	Up Lymphoid	9.06	0.025	0.19	0.13
RAC1	RAC1	1.67	Up Myeloid	3.58	0.025	0.19	0.13
TARSH	ABI3BP	2.24	Up Myeloid	7.2	0.026	0.19	0.13
MDFIC	MDFIC	3.44	Up Myeloid	4.41	0.026	0.19	0.13
RRBP1	RRBP1	-1.58	Up Lymphoid	8.24	0.026	0.19	0.13
BIN2	BIN2	1.23	Up Myeloid	1.76	0.026	0.19	0.13
MSD3	MSANTD3	1.36	Up Myeloid	1.45	0.026	0.19	0.13
BAG2	BAG2	1.19	Up Myeloid	2.44	0.026	0.19	0.13
NEBU	NEB	1.56	Up Myeloid	8.47	0.026	0.19	0.13
RAP2B	RAP2B	1.16	Up Myeloid	1.15	0.027	0.19	0.13
SIAT1	ST6GAL1	3.27	Up Myeloid	2.25	0.027	0.19	0.13
NXP20	FAM114A1	1.27	Up Myeloid	1.17	0.027	0.19	0.13
DDHD1	DDHD1	1.1	Up Myeloid	3.13	0.027	0.19	0.13
GMFG	GMFG	-1.46	Up Lymphoid	5.34	0.027	0.19	0.13
CD109	CD109	1.02	Up Myeloid	1.03	0.027	0.19	0.13
CL066	CL066	1.19	Up Myeloid	2.31	0.027	0.19	0.13
POSTN	POSTN	0.99	Up Myeloid	10.5	0.027	0.19	0.13
LPP	LPP	-1.51	Up Lymphoid	3.89	0.027	0.2	0.13
ABL1	ABL1	1.86	Up Myeloid	5.32	0.028	0.2	0.13
DOCK8	DOCK8	1.86	Up Myeloid	5.32	0.028	0.2	0.13
CTRO	CIT	1.86	Up Myeloid	5.32	0.028	0.2	0.13
RL26	RPL26	-2.62	Up Lymphoid	3.54	0.028	0.2	0.13
DPYL2	DPYSL2	-1.24	Up Lymphoid	7.23	0.028	0.2	0.13
PTN6	PTPN6	-1.21	Up Lymphoid	4.19	0.028	0.2	0.13
PHX2B	PHOX2B	1.29	Up Myeloid	3.47	0.028	0.2	0.13
TBCC	TBCC	1.34	Up Myeloid	5.17	0.028	0.2	0.13
C2C2L	C2CD2L	0.85	Up Myeloid	4.32	0.028	0.2	0.13
FSIP2	FSIP2	0.85	Up Myeloid	4.32	0.028	0.2	0.13
RNC	DROSHA	0.85	Up Myeloid	4.32	0.028	0.2	0.13
IDHP	IDH2	-1.67	Up Lymphoid	6.23	0.029	0.2	0.13
ENOA	ENO1	-1.2	Up Lymphoid	10.34	0.029	0.2	0.13
KPYR	PKLR	1.86	Up Myeloid	4.76	0.029	0.2	0.13
QCR6	UQCRH	-1.59	Up Lymphoid	3.51	0.029	0.2	0.14
FAK1	PTK2	2.49	Up Myeloid	1.65	0.029	0.2	0.14
RL35	RPL35	-2.11	Up Lymphoid	2.64	0.029	0.2	0.14
RL32	RPL32	-2.46	Up Lymphoid	3.41	0.03	0.2	0.14
EZRI	EZR	-2	Up Lymphoid	5.99	0.03	0.2	0.14
KLH35	KLHL35	-2.43	Up Lymphoid	7.79	0.03	0.2	0.14
IQGA1	IQGAP1	-1.46	Up Lymphoid	6.28	0.03	0.2	0.14
CALM	CALM	-1.24	Up Lymphoid	9.16	0.031	0.21	0.14
MDHM	MDH2	-1.61	Up Lymphoid	6.89	0.031	0.21	0.14
PERQ1	PERQ1	-1.7	Up Lymphoid	0.91	0.031	0.21	0.14
CALR	CALR	-2.17	Up Lymphoid	7.15	0.031	0.21	0.14
PPIL3	PPIL3	1.5	Up Myeloid	1.97	0.032	0.21	0.14
RL17	RPL17	-1.92	Up Lymphoid	2.13	0.032	0.21	0.14
OXSR1	OXSR1	1.13	Up Myeloid	4.1	0.032	0.21	0.14
SPF45	RBM17	-1.29	Up Lymphoid	1.13	0.032	0.21	0.14
KS6A4	RPS6KA4	1.6	Up Myeloid	1.92	0.032	0.21	0.14
GRPE1	GRPEL1	-1.61	Up Lymphoid	2.94	0.032	0.21	0.14
TNF14	TNFSF14	-3.57	Up Lymphoid	4.53	0.032	0.21	0.14
RGS10	RGS10	1.26	Up Myeloid	2.29	0.032	0.21	0.14
GLPA	GYPA	2.2	Up Myeloid	5.34	0.032	0.21	0.14
DDRGK	DDRGK1	1.07	Up Myeloid	1.12	0.032	0.21	0.14
MPDZ	MPDZ	3.7	Up Myeloid	9.1	0.033	0.21	0.14
HV101	HV101	1.45	Up Myeloid	7.9	0.033	0.21	0.14
SRPRB	SRPRB	-1.17	Up Lymphoid	0.93	0.033	0.21	0.15
KV101	KV101	1.6	Up Myeloid	6.59	0.033	0.21	0.15
CPSF1	CPSF1	-2.24	Up Lymphoid	5.44	0.033	0.21	0.15
MANF	MANF	-2.26	Up Lymphoid	4.63	0.033	0.21	0.15
SYNP2	SYNPO2	1.65	Up Myeloid	6.68	0.033	0.21	0.15
KV113	IGKV1-13	2.08	Up Myeloid	3.41	0.033	0.21	0.15
LYRIC	MTDH	-1.76	Up Lymphoid	3.53	0.034	0.22	0.15
PIPSL	PIPSL	1.24	Up Myeloid	1.27	0.034	0.22	0.15
AMPN	ANPEP	-1.65	Up Lymphoid	3.99	0.034	0.22	0.15
FNDC1	FNDC1	1.29	Up Myeloid	1.15	0.034	0.22	0.15
MSH2	MSH2	2.16	Up Myeloid	8.72	0.034	0.22	0.15
A1AG1	ORM1	1.75	Up Myeloid	5.71	0.034	0.22	0.15
AVIL	AVIL	-2.43	Up Lymphoid	3.14	0.034	0.22	0.15
RAE1L	RAE1	-1.27	Up Lymphoid	1.28	0.035	0.22	0.15
F10A1	ST13	1.92	Up Myeloid	6.95	0.035	0.22	0.15
RBM3	RBM3	-1.18	Up Lymphoid	3.89	0.035	0.22	0.15
JAG1	JAG1	-1.67	Up Lymphoid	5.43	0.035	0.22	0.15
AMACR	AMACR	1.97	Up Myeloid	9.54	0.035	0.22	0.15
PI5L1	PIP5KL1	1.87	Up Myeloid	9.14	0.035	0.22	0.15
ATX2	ATXN2	-1.88	Up Lymphoid	1.6	0.036	0.22	0.15
CP250	CEP250	-1.88	Up Lymphoid	1.6	0.036	0.22	0.15
FBN1	FBN1	1.34	Up Myeloid	9.05	0.036	0.22	0.15
PRDBP	PRDBP	1.54	Up Myeloid	6.46	0.036	0.22	0.15
FA49A	FA49A	0.95	Up Myeloid	0.84	0.036	0.22	0.15
AIP	AIP	-1.58	Up Lymphoid	2.27	0.036	0.22	0.15
SODM	SOD2	-1.94	Up Lymphoid	7.6	0.036	0.22	0.15
HSPB6	HSPB6	2.39	Up Myeloid	2.52	0.037	0.23	0.15
PGS1	BGN	1.23	Up Myeloid	9.76	0.037	0.23	0.15
UCRIL	UQCRFS1P1	-1.61	Up Lymphoid	1.45	0.038	0.23	0.15
HNRPM	HNRNPM	-1.27	Up Lymphoid	8.01	0.038	0.23	0.15
ACSS3	ACSS3	1.76	Up Myeloid	2.04	0.038	0.23	0.16
ANXA1	ANXA1	-1.18	Up Lymphoid	9.22	0.038	0.23	0.16
HGS	HGS	1	Up Myeloid	0.62	0.038	0.23	0.16
TCPZ	CCT6A	0.86	Up Myeloid	6.9	0.039	0.23	0.16
TYPH	TYMP	-1.94	Up Lymphoid	5.84	0.039	0.23	0.16
IQCD	IQCD	-1.91	Up Lymphoid	3.05	0.039	0.23	0.16
ACTB	ACTB	-1.01	Up Lymphoid	12.46	0.039	0.23	0.16
ACTBL	ACTBL2	-0.95	Up Lymphoid	12.69	0.039	0.23	0.16
ACON	ACO2	-1.72	Up Lymphoid	4.82	0.039	0.23	0.16
VATA	ATP6V1A	-1.61	Up Lymphoid	2.39	0.039	0.23	0.16
ANXA4	ANXA4	-1.48	Up Lymphoid	5.75	0.039	0.23	0.16
KPYM	PKM	-1.14	Up Lymphoid	9.75	0.039	0.23	0.16
GBLP	GBLP	-1.9	Up Lymphoid	4.91	0.04	0.23	0.16
TEBP	PTGES3	1.72	Up Myeloid	3.07	0.04	0.23	0.16
PDIA4	PDIA4	-1.65	Up Lymphoid	7.73	0.04	0.23	0.16
REM1	REM1	-1.73	Up Lymphoid	2.7	0.04	0.23	0.16
RS6	RPS6	-1.3	Up Lymphoid	4.19	0.04	0.23	0.16
RL1D1	RSL1D1	2.38	Up Myeloid	2.98	0.04	0.23	0.16
CCD91	CCDC91	2.38	Up Myeloid	2.98	0.04	0.23	0.16
MCUB	MCUB	2.38	Up Myeloid	2.98	0.04	0.23	0.16
AKAP9	AKAP9	-2.15	Up Lymphoid	3.4	0.04	0.23	0.16
DDX46	DDX46	-2.74	Up Lymphoid	3.9	0.041	0.24	0.16
HGFA	HGFAC	1.29	Up Myeloid	1.42	0.041	0.24	0.16
IDHC	IDH1	-1.62	Up Lymphoid	5.32	0.041	0.24	0.16
DTX3L	DTX3L	1.53	Up Myeloid	8.8	0.041	0.24	0.16
CILP2	CILP2	2.55	Up Myeloid	4.64	0.041	0.24	0.16
COR1A	CORO1A	-1.51	Up Lymphoid	8.07	0.041	0.24	0.16
SPAG1	SPAG1	1.19	Up Myeloid	2.4	0.041	0.24	0.16
AMBP	AMBP	0.82	Up Myeloid	7.71	0.041	0.24	0.16
DECR	DECR1	-0.84	Up Lymphoid	3.33	0.042	0.24	0.16
PLIN3	PLIN3	-0.92	Up Lymphoid	4.75	0.042	0.24	0.16
MRP	MARCKSL1	0.85	Up Myeloid	3.52	0.042	0.24	0.16
C1QBP	C1QBP	0.97	Up Myeloid	1.32	0.042	0.24	0.16
RL12	RPL12	-1.79	Up Lymphoid	4.07	0.042	0.24	0.16
TBC8B	TBC1D8B	1.51	Up Myeloid	3.51	0.042	0.24	0.16
FA8	F8	1.51	Up Myeloid	3.52	0.042	0.24	0.16
TMEDA	TMED10	-0.92	Up Lymphoid	2.5	0.042	0.24	0.16
MX1	MX1	-1.84	Up Lymphoid	2.89	0.042	0.24	0.16
ATPB	ATP5F1B	-1.19	Up Lymphoid	9.1	0.042	0.24	0.16
LOXL1	LOXL1	1.62	Up Myeloid	0.96	0.043	0.24	0.16
PA1B3	PAFAH1B3	1.65	Up Myeloid	3.87	0.043	0.24	0.16
NDUS6	NDUFS6	-1.25	Up Lymphoid	2.52	0.043	0.24	0.16
RL10A	RPL10A	-2.41	Up Lymphoid	3.42	0.043	0.24	0.16
XRCC5	XRCC5	-1.77	Up Lymphoid	4.25	0.043	0.24	0.16
RL19	RPL19	-1.74	Up Lymphoid	3.58	0.043	0.24	0.16
K1C13	KRT13	1.64	Up Myeloid	5.9	0.043	0.24	0.16
TCPW	CCT6B	1.02	Up Myeloid	2.54	0.044	0.24	0.16
SETLP	SETSIP	-1.23	Up Lymphoid	3.23	0.044	0.24	0.16
RILP	RILP	0.86	Up Myeloid	0.43	0.044	0.24	0.16
MSD4	MSANTD4	-1.01	Up Lymphoid	0.57	0.044	0.24	0.16
SQRD	SQRD	-1.79	Up Lymphoid	2.59	0.045	0.24	0.16
AMPD1	AMPD1	1.23	Up Myeloid	2.33	0.045	0.24	0.16
HSP72	HSPA2	0.88	Up Myeloid	4.56	0.045	0.24	0.16
ALS	IGFALS	1.59	Up Myeloid	2.47	0.045	0.24	0.16
FKB1A	FKBP1A	1.9	Up Myeloid	4.98	0.045	0.24	0.16
ILEU	SERPINB1	-0.94	Up Lymphoid	5.04	0.045	0.24	0.16
ZA2G	AZGP1	1.92	Up Myeloid	4.04	0.045	0.24	0.16
GSH1	GCLC	2.01	Up Myeloid	3.93	0.045	0.24	0.16
PPIL1	PPIL1	1.38	Up Myeloid	2.28	0.045	0.24	0.16
MOB1A	MOB1A	-0.78	Up Lymphoid	0.45	0.046	0.24	0.16
POTEE	POTEE	-0.95	Up Lymphoid	8.32	0.046	0.25	0.17
SOS1	SOS1	1.7	Up Myeloid	4.08	0.046	0.25	0.17
PGFRL	PDGFRL	2	Up Myeloid	2.49	0.046	0.25	0.17
EMAL6	EML6	-1.84	Up Lymphoid	3.26	0.046	0.25	0.17
EMAL5	EML5	-1.84	Up Lymphoid	3.26	0.046	0.25	0.17
SRSF4	SRSF4	-1.66	Up Lymphoid	2.75	0.047	0.25	0.17
BOLA2	BOLA2	0.69	Up Myeloid	0.66	0.047	0.25	0.17
SEPT9	SEPTIN9	-1.56	Up Lymphoid	2.87	0.047	0.25	0.17
JKIP3	JAKMIP3	1	Up Myeloid	2.97	0.048	0.25	0.17
ETFB	ETFB	-1.24	Up Lymphoid	5.24	0.048	0.25	0.17
ESTD	ESD	1.11	Up Myeloid	6.56	0.048	0.25	0.17
REBL1	RHEBL1	-1.55	Up Lymphoid	1.12	0.049	0.25	0.17
HPRT	HPRT1	1.4	Up Myeloid	4.87	0.049	0.25	0.17
CPXM1	CPXM1	1.76	Up Myeloid	2.64	0.049	0.25	0.17
SPTN5	SPTBN5	-1.74	Up Lymphoid	3.49	0.049	0.26	0.17
SON	SON	1.32	Up Myeloid	1.71	0.049	0.26	0.17
LASP1	LASP1	-0.84	Up Lymphoid	6.92	0.049	0.26	0.17
PCBP1	PCBP1	-1.17	Up Lymphoid	5.96	0.05	0.26	0.17
ALDOA	ALDOA	-0.68	Up Lymphoid	9.3	0.05	0.26	0.17
PRAX	PRX	0.95	Up Myeloid	1.35	0.05	0.26	0.17
CHST1	CHST1	0.95	Up Myeloid	1.35	0.05	0.26	0.17
NNTM	NNT	-1.32	Up Lymphoid	4.31	0.05	0.26	0.17
S4A11	SLC4A11	-2.45	Up Lymphoid	1.99	0.05	0.26	0.17
PRRX1	PRRX1	-2.45	Up Lymphoid	1.99	0.05	0.26	0.17

## Sheet: Supplementary Table 5
Supplementary Table 5: Differential kinase activity between myeloid and lymphoid pathotype. Significant differential kinase activity between myeloid and lymphoid pathotype predicted by fry, which is rotation gene set testing for linear models.
kinaseID	Direction	PValue	FDR	kinaseFC	number_substrates	substrates
RPS6KB1	Up Lymphoid	0.00422581	0.10006	-4.30677	2	PDCD4_S457,RPS6_S236
RPS6KB2	Up Lymphoid	0.0156195	0.116279	-2.72068	4	HNRNPA1_S4,HNRNPA1_S6,LMNB1_S393,RPS6_S236
PKN1	Up Lymphoid	0.00845717	0.103113	-2.26807	2	EIF4B_S425,MARCKS_S170
RPS6KA5	Up Lymphoid	0.0368743	0.190045	-2.00691	2	HMGN1_S7,PRKCD_S645
CSNK2A1	Up Lymphoid	0.0149958	0.116279	-1.55452	11	DEK_S32,DTD1_S194,HMGA1_S99,HMGN1_S7,HSP90AB1_S226,HSP90AB1_S255,HSP90AB1_S261,MYH9_S1943,PDCD5_S119,SMARCC2_S286,ZRANB2_S153
CSNK2A2	Up Lymphoid	0.0471937	0.210799	-1.08904	7	ADD1_S586,EIF3C_S39,HMGA1_S99,HSP90AB1_S226,HSP90AB1_S255,TMX1_S247,ZRANB2_S153
GSK3A	Up Lymphoid	0.0227031	0.126759	-1.02752	2	GPSM3_S35,GSK3A_Y279
PRKCA	Up Lymphoid	0.00439597	0.10006	-0.441993	13	ABLIM1_S655,ADD1_S726,ADD2_S713,ADD3_S693,EIF4G1_S1185,HMGN1_S7,LMNA_S404,MARCKS_S101,MARCKS_S170,NRGN_S36,PRKCD_S645,RAF1_S619,VIM_S8
MAP2K1	Up Myeloid	0.0146298	0.116279	0.601126	3	CTTN_S405,GSK3B_S219,GSK3B_Y216
PRKDC	Up Myeloid	0.0403844	0.193268	1.02638	6	ABLIM1_S655,EIF4B_S425,LMNA_T409,MAP4_S1073,SPTAN1_S1217,VIM_S430
CDK6	Up Myeloid	0.0226132	0.126759	1.05403	3	FLNA_S1459,STUB1_S19,ZYX_S344
CDK4	Up Myeloid	0.00448029	0.10006	1.87898	3	FLNA_S1459,PRKAR1A_S83,WDR77_T5

## Sheet: _56F9DC9755BA473782653E2940F9
kfCdVhOw40CG7r2cueJYFMYhYDWexINChlKYoT72A0RUQklTMUJWSEdKOFdPQzQyVjEwQVJPT1RPSy4u
Form1
{1ddc10bf-d48e-4b57-80e4-ad5bd9f89f8d}

## Sheet: Supplementary Table 6
Supplementary Table 6: Missense variants underlying RA pathotypes. List of significant somatic variants that are specific to each pathotype.
Chromosome	Position	Gene Symbol	Strand	Reference Allele	Alternative Allele	rs ID	HGVS cDNA	Variant Effect Annotation	Frequency For Alternative Allele (gnomAD - Genomes Global - gnomAD v4.1)	Quantified by Total Proteomics	Quantified by RNA-Seq	Pearson’s Correlation Coeficient (Total proteomics vs RNA-seq)	Up/Down Regulation in RNA-Seq (Myeloid vs Lymphoid)	Up/Down Regulation in Total Proteomics (Myeloid vs Lymphoid)	Notes/Literature	Link
chr11	209869	RIC8A	-1	ACCC	A	rs3832797	c.291delCCC	Deletion in Myeloid	0.34	-	Yes	-	not significant	not significant
chr16	84566716	COTL1	-1	T	C	rs247860	c.*104A>G	Missense SNV in Lymphoid	0.58	Yes	Yes	0.49	not significant	not significant	This gene encodes one of the numerous actin-binding proteins which regulate the actin cytoskeleton. Its related pathways are Innate Immune System. Polymorphisms of COTL1 gene identified by proteomic approach and their association with autoimmune disorders [PMC2701985].
chr21	38823515	ETS2	1	A	C	rs1051420	c.*651A>C	Missense SNV in Myeloid	0.31	-	Yes	-	not significant	not significant	Ets-2 is a ubiquitous transcription factor activated after phosphorylation at threonine-72 [PMC3262682]. Ets-2 Propagates IL-6 Trans-Signaling Mediated Osteoclast-Like Changes in Human Rheumatoid Arthritis Synovial Fibroblast [PMC8593237].
chr22	19724546	GP1BB	1	C	T	rs1059196	c.*107C>T	Missense SNV in Myeloid	0.38	Yes	Yes	-0.58	not significant	Up regulated in Myeloid (p < 0.0017).	rs1059196 in GP1BB was described to be associated with platelet count reduction [PMC8510835].
chr22	43163106	TSPO	1	G	T	rs6973	c.*140G>T	Missense SNV in Myeloid	0.25	-	Yes	-	not significant	not significant	Among its related pathways are Apoptotic Pathways in Synovial Fibroblasts and Metabolism [https://www.genecards.org/cgi-bin/carddisp.pl?gene=TSPO].
